# Supplementary material for: Montjuïc Hill (Barcelona): A Hotspot for Plant Invasions in a Mediterranean City
Source: Plants (Basel). 2023 Jul 21;12(14):2713. doi: 10.3390/plants12142713 (PMC10384852; doi:10.3390/plants12142713)
Supplement: Supplementary file 1 [file plants-12-02713-s001.zip]

Archive with 6 entries (6 files):
- Supplementary Table S1.xlsx
- Text S1.pdf
- Text S2.pdf
- Text S3.pdf
- Text S4.pdf
- Text S5.pdf
