# Supplementary material for: Montjuïc Hill (Barcelona): A Hotspot for Plant Invasions in a Mediterranean City
Source: Plants (Basel). 2023 Jul 21;12(14):2713. doi: 10.3390/plants12142713 (PMC10384852; doi:10.3390/plants12142713)
Supplement: Supplementary file 1 [file plants-12-02713-s001.zip › Supplementary Table S1.xlsx]

## Sheet: Hoja1
Appendix. Alien flora identified for Montjuïc hill. For each plant taxa, we include (1) the family; (2) the origin (ME, Mediterranean; WP, Western Palearctic; AS, Eastern and Southern Asia; AF, Tropical Africa; CA, South Africa, AU, Australasia; TRO, tropical and subtropical regions; NA, North America; SA, South America; CUL, cultivated; spontaneous hybrids); (3) the plant growth types (AG, annua…
Name of taxa	Family	Origin*	Plant growth types	Degree of naturalization in Catalonia*	Abundance in Montjuic	Abundance in Catalonia*	Residence time*	Introduction pathway*	Intentionality of introduction*	Oldest citation in Montjuïc	Number of BC and BCN herbaria	Is it cultivated in one of the gardens of Montjuïc hill?
Abutilon grandifolium (Willd.) Sweet	Malvaceae	SA	TR	N	R	S	4	G	D	2005	BC-87618, BC-876175	YES
Acacia longifolia (Andrews) Willd.	Fabaceae	AU	TR	N	R	S	4	G	D	2017	BC-969147	YES
Acacia saligna (Labill.) H.L. Wendl.	Fabaceae	AU	TR	N	R	S	4	G	D	2010	BC-956049	YES
Acanthus mollis L.	Acanthaceae	ME	PF	N	C	C	2	G	D	end of the 19th century		YES
Agapanthus praecox Willd.	Amaryllidaceae	CA	BU	C	R	R	4	G	D	2017		YES
Agave americana L.	Asparagaceae	NA	SU	I	C	C	2	G	D	end of the 19th century		YES
Agave franzosini (Sprenger) P. Sewell	Asparagaceae	CUL	SU	C	R	R	4	G	D	2017		NO
Agave salmiana Otto ex Salm-Dyck subsp. salmiana	Asparagaceae	NA	SU	N	R	R	4	G	D	2016		NO
Agave salmiana Otto ex Salm-Dyck subsp. tehuacanensis (Karw. ex Salm-Dyck) García-Mend.	Asparagaceae	NA	SU	C	R	R	4	G	D	2016		YES
Agave sisalana Perrine	Asparagaceae	CUL	SU	N	R	R	4	G	D	2010		YES
Agave vera-cruz Mill.	Asparagaceae	CUL	SU	C	R	R	4	G	D	2016		NO
Ailanthus altissima (Mill.) Swingle	Simaroubaceae	AS	TR	I	C	C	2	G	D	<1957		YES
Allium sativum L.	Amaryllidaceae	CUL	BU	C	R	S	1	A	D	2004		NO
Aloe arborescens Mill.	Asparagaceae	CA	SU	N	C	S	3	G	D	2010		YES
Aloe ferox Mill.	Asparagaceae	CA	SU	C	C	R	4	G	D	2002		YES
Aloe maculata All.	Asparagaceae	CA	SU	N	C	L	4	G	D	1917		YES
Aloiampelos ciliaris (Haw.) Klopper & Gideon F. Sm.	Asparagaceae	CA	SU	N	R	R	4	G	D	2016		YES
Amaranthus blitoides S. Watson	Amaranthaceae	NA	AF	I	C	C	3	A	A	1911		NO
Amaranthus deflexus L.	Amaranthaceae	SA	AF	N	C	C	2	T	A	1953		NO
Amaranthus muricatus (Gillies ex Moq.) Hieron.	Amaranthaceae	SA	AF	I	C	C	3	T	A	1911		NO
Amaranthus retroflexus L.	Amaranthaceae	NA	AF	I	C	C	2	T	D	1953		NO
Amelichloa brachychaeta (Godr.) Arriaga & Barkworth	Poaceae	SA	PG	N	R	R	4	T	A	2003		NO
Amelichloa caudata (Trin.) Arriaga & Barkworth	Poaceae	SA	PG	I	R	L	4	T	A	2006	BC-907910	YES
Anredera cordifolia (Ten.) Steenis	Basellaceae	SA	CL	N	C	C	3	G	D	1989		YES
Aptenia cordifolia (L. f.) Schwantes	Aizoaceae	CA	SU	N	C	L	3	G	D	1989		YES
Araujia sericifera Brot.	Apocynaceae	SA	CL	N	C	C	2	G	D	1989		YES
Aristolochia sempervirens L.	Aristolochiaceae	ME	PF	N	C	R	4	G	D	2011	BC-915214	NO
Artemisia annua L.	Asteraceae	WP	AF	N	C	L	4	T	A	2002		NO
Artemisia verlotiorum Lamotte	Asteraceae	AS	PF	I	C	C	3	T	A	<1950		NO
Arundo donax L.	Poaceae	AS	PG	I	C	C	1	A	D	1935		YES
Asparagus aethiopicus L.	Asparagaceae	CA	PF	C	C	S	4	G	D	2010	BC-969041, BCN-143484	NO
Asparagus setaceus (Kunth) Jessop	Asparagaceae	CA	PF	N	C	S	4	G	D	2016		NO
Austrocylindropuntia subulata (Muehlenpf.) Backeb.	Cactaceae	SA	SU	N	R	S	4	G	D	2017		NO
Axonopus compressus (Sw.) P. Beauv	Poaceae	SA	PG	C	R (?)	R	4	T	A	2011	BC-878038	NO
Bassia scoparia (L.) Voss subsp. scoparia	Amaranthaceae	WP	AF	N	C	C	2	G	D	1989	BC-956020	NO
Bauhinia forficata Link.	Fabaceae	SA	TR	C	R	R	4	G	D	1984	BCN-142961	YES
Beta vulgaris L.	Amaranthaceae	WP	AF	N	C	C	1	A	D	1912		NO
Bidens aurea (Aiton) Sherff	Asteraceae	NA	PF	N	R	C	3	T	A	2002		NO
Bidens pilosa L.	Asteraceae	SA	AF	N	C	S	3	T	A	1951		NO
Bidens subalternans DC.	Asteraceae	SA	AF	I	C	C	3	T	A	1950		NO
Bosea amherstiana Hook. f.	Amaranthaceae	AS	TR	C	R	R	4	G	D	2016	BC-956022	YES
Bougainvillea glabra Choisy	Nyctaginaceae	SA	CL	C	R	R	4	G	D	2017		YES
Brachychiton populneus (Schott & Endl.) R. Br.	Malvaceae	AU	TR	C	C	R	4	G	D	2016	BC-956028	YES
Brassica oleracea L.	Brassicaceae	WP	PF	C	R	C	1	A	D	2017	BC-971056	NO
Bromus catharticus Vahl.	Poaceae	SA	PG	I	C	C	3	A	D	1979		NO
Bromus inermis Leyss.	Poaceae	WP	PG	C	R	S	3	A	A	2002	BC-907301	NO
Broussonetia papyrifera (L.) L'Hér. ex Vent.	Moraceae	AS	TR	N	C	L	2	G	D	1985		YES
Bulbine frutescens (L.) Willd.	Xanthorrhoeaceae	CA	BU	C	R (?)	R	4	G	D	2010		YES
Calendula officinalis L.	Asteraceae	CUL	PF	N	R	C	1	A	D	2015		NO
Campsis radicans (L.) Seem.	Bignoniaceae	NA	CL	N	C	S	4	G	D	2016	BC-956048	YES
Cardamine occulta Hornem.	Brassicaceae	AS	AF	N	R	R	4	T	A	2011	BC-958130, BC-915260	NO
Carpinus betulus L.	Betulaceae	WP	TR	C	R	R	3	G	D	2010		YES
Carpobrotus edulis (L.) N.E. Br.	Aizoaceae	CA	SU	I	C	C	3	G	D	<1950		YES
Casuarina cunninghamiana Miq.	Casuarinaceae	AU	TR	C	R	S	4	G	D	2017		YES
Celtis australis L.	Cannabaceae	ME	TR	I	R	C	1	A	D	1992	BC-968428	YES
Cenchrus clandestinus (Chiov.) Morrone	Poaceae	AF	PG	N	C	S	4	T	A	2006		NO
Cenchrus longisetus M.C. Johnst.	Poaceae	AF	PG	N	C	C	3	G	D	1953		NO
Ceratonia siliqua L.	Fabaceae	ME	TR	I	C	L	1	A	D	1994?	BC-922502	YES
Cercis siliquastrum L.	Fabaceae	ME	TR	N	R	S	2	G	D	1986	BCN-108271	YES
Cereus hildmannianus K. Schum.	Cactaceae	SA	SU	C	R	R	4	G	D	2010		YES
Cestrum parqui L'Hér.	Solanaceae	SA	TR	C	C	S	3	G	D	1970		YES
Chenopodium striatiforme Murr	Amaranthaceae	WP	AF	N	R	R	3	T	A	2001	BC-906577	NO
Convolvulus farinosus L.	Convolvulaceae	AF	PF	N	R	R	4	G	D	2001	BC-878329, SBP-6568 bis	NO
Convolvulus sabatius Viv.	Convolvulaceae	ME	PF	C	R	R	4	G	D	2006	BC-906981	YES
Coriandrum sativum L.	Apiaceae	ME	AF	C	R	R	1	A	D	1985	BC-956047	NO
Cortaderia selloana (Schult. & Schult. f.) Asch. & Graebn.	Poaceae	SA	PG	I	C	L	3	G	D	2002		YES
Cotoneaster coriaceus Franch.	Rosaceae	AS	TR	N	R	L	4	G	D	2016		YES
Cotoneaster pannosus Franch.	Rosaceae	AS	TR	N	C	L	3	G	D	2003	BC-864737	YES
Cotula australis (Sieber ex Spreng.) Hook. f.	Asteraceae	AU	AF	N	R	S	4	T	A	2002		NO
Cotyledon orbiculata L.	Crassulaceae	CA	TR	N	R	R	4	G	D	2017		YES
Crassula ovata (Mill.) Druce	Crassulaceae	CA	SU	C	C	S	4	G	D	2010	BC-958027	YES
Crepis bursifolia L.	Asteraceae	ME	PF	N	C	C	3	T	A	1951	BC-115422	NO
Crepis sancta (L.) Bornm.	Asteraceae	ME	PF	N	C	C	2	T	A	1989		NO
Cupressus sempervirens L.	Cupressaceae	ME	TR	C	R	S	2	G	D	1992	BC-968439	YES
Cuscuta campestris Yunck.	Convolvulaceae	NA	AF	N	R	C	3	A	A	2015	BC-958136	NO
Cyclospermum leptophyllum (Pers.) Sprague	Apiaceae	SA	AF	C	C	L	4	T	A	1985		NO
Cymbalaria muralis P. Gaertn., B. Mey. & Scherb. subsp. muralis	Plantaginaceae	ME	PF	N	C	C	1	G	D	1986		NO
Cyperus eragrostis Lam.	Cyperaceae	NA,SA	PG	I	C	C	3	T	A	2001	BC-866733	YES
Dasylirion serratifolium (Karw. ex Schult. & Schult. f.) Zucc.	Asparagaceae	NA	TR	C	R	R	4	G	D	2016		YES
Datura stramonium L.	Solanaceae	SA	AF	N	C	C	2	G	D	1950		NO
Delairea odorata Lem.	Asteraceae	AS	PF	C	C	S	4	G	D	1978	BCN 142969	NO
Dichondra micrantha Urb.	Convolvulaceae	CA	PF	I	C	C	4	G	D	2002		NO
Digitaria ciliaris (Retz.) Koeler	Poaceae	AS	AG	C	C	S	4	T	A	2007	BC-907885	NO
Digitaria radicosa (J. Presl) Miq.	Poaceae	TRO	AG	C	R	R	4	T	A	2011	BC-878038	NO
Digitaria violascens Link	Poaceae	AS	AG	C	R	S	4	T	A	2003	BC-909239	NO
Disphyma crassifolium (L.) L. Bolus	Aizoaceae	CA	SU	N	C	S	4	G	D	2016	BC-956047	YES
Drosanthemum floribundum (Haw.) Schwantes	Aizoaceae	CA	SU	N	C	R	4	G	D	1981		YES
Dysphania ambrosioides (L.) Mosyakin & Clemants	Amaranthaceae	SA	AF	N	C	C	2	G	D	1908		NO
Echinochloa colona (L.) Link	Poaceae	AS, AF	AG	N	R	C	2	A	A	1912	BC-908206	NO
Echinochloa crus-galli (L.) P. Beauv.	Poaceae	AS, AF	AG	C	R	S	3	A	A	2005	BC-909297	NO
Echium candicans L. f.	Boraginaceae	AF	SH	C	R	R	4	G	D	2002		YES
Ehrharta erecta Lam.	Poaceae	CA	PG	C	R (?)	R	4	T	A	2000	BC-865297	NO
Ehrharta longiflora Sm.	Poaceae	CA	AG	N	R (?)	R	4	G	A	2001	BC-909260	NO
Elaeagnus angustifolia L.	Elaeagnaceae	WP	TR	C	R	R	2	G	D	2010		YES
Eleusine indica (L.) Gaertn. subsp. indica	Poaceae	AS, AF	AG	N	C	C	2	T	A	1989		NO
Eleusine tristachya (Lam.) Lam.	Poaceae	SA	PG	I	C	C	2	T	A	1910	BC-66347	NO
Enneapogon cenchroides (Licht. ex Roem. & Schult.) C.E. Hubb.	Poaceae	AS, AF	AG	C	R	R	4	G	D	2015	BC-990114	NO
Eragrostis curvula (Schrad.) Nees	Poaceae	CA	PG	N	R	C	2	G	D	2001	BC-909651	NO
Erigeron bonariensis L.	Asteraceae	SA	AG	I	C	C	2	T	A	1953		NO
Erigeron canadensis L. subsp. glabrata	Asteraceae	SA	AF	N	C	C	3	T	A	1989		NO
Erigeron sumatrensis Retz.	Asteraceae	SA	AF	I	C	C	2	T	A	1962		NO
Eriobotrya japonica (Thunb.) Lindl.	Rosaceae	AS	TR	C	C	S	2	A	D	2006		YES
Eucalyptus globulus Labill.	Myrtaceae	AU	TR	C	R	S	2	F	D	1942	BC-932340	YES
Euonymus japonicus Thunb.	Celastraceae	AS	TR	C	R	R	4	G	D	2004		YES
Euphorbia hypericifolia L.	Euphorbiaceae	SA	AF	C	R	R	4	T	A	2004	BC-865633	NO
Euphorbia maculata L.	Euphorbiaceae	NA	AF	I	C	C	3	T	A	1981		NO
Euphorbia prostrata Aiton	Euphorbiaceae	NA	AF	I	C	C	3	T	A	1953		NO
Euphorbia serpens Kunth	Euphorbiaceae	SA	AF	N	C	C	3	T	A	1912	BC-Cadevall-822873	NO
Fallopia baldschuanica (Regel) Holub	Polygonaceae	AS	CL	I	C	C	3	G	D	1928	BC-56277	YES
Ficus carica L.	Moraceae	ME	TR	I	C	C	1	A	D	2004		YES
Furcraea selloana K. Koch	Asparagaceae	SA	SU	C	R	R	3	G	D	2020		YES
Galinsoga parviflora Cav.	Asteraceae	SA	AF	N	R	C	4	A	A	2002		NO
Gleditsia triacanthos L.	Fabaceae	NA	TR	N	R	S	2	G	D	2017	BC-990441	YES
Glottiphyllum longum (Haw.) N.E. Br.	Aizoaceae	CA	SU	N	R	S	4	G	D	2017		YES
Gomphocarpus fruticosus (L.) W.T. Aiton	Apocynaceae	CA	SH	N	C	C	2	G	D	1990	BC-916322	YES
Hedera algeriensis Hibberd	Araliaceae	AF	CL	C	R	R	3	G	D	2007	BC-907127, BC-907129	YES
Hedera maroccana McAllister	Araliaceae	ME	CL	N	R	L	3	G	D	2015	BC-958187	YES
Hedera hibernica (G. Kirchn.) Bean	Asteraceae	WP	CL	N	R	S	3	G	D	2007	BC-907164	YES
Helianthus annuus L.	Asteraceae	NA	AF	C	R	C	2	A	D	2004		NO
Heliotropium amplexicaule Vahl	Boraginaceae	SA	PF	C	R	R	4	G	D	1976	BC-652560, BCN-142963	YES
Heliotropium curassavicum L.	Boraginaceae	SA	PF	N	R	L	3	T	A	1906		NO
Hesperocyparis arizonica (Greene) Bartel	Cupressaceae	NA	TR	N	R	R	3	F	D	2004		YES
Hylocereus undatus (Haw.) Britton & Rose	Cactaceae	SA	SU	C	R	R	4	G	D	2010		NO
Ipomoea indica (Burm.) Merr.	Convolvulaceae	SA	TR	N	C	C	3	G	D	1989		YES
Iris × germanica L.	Iridaceae	CUL	BU	I	R	C	2	G	D	1989		YES
Iris albicans Lange	Iridaceae	ME	BU	C	R	R	2	G	D	2016	BC-956018, BCN-130201	NO
Jarava plumosa (Spreng.) S.W.L. Jacobs & J. Everet	Poaceae	SA	PG	N	R	L	4	T	A	2020		NO
Kalanchoe × houghtonii D.B. Ward	Crassulaceae	CUL	SU	N	C	L	4	G	D	2007	BC-906689	NO
Koelreuteria paniculata Laxm.	Sapindaceae	AS	TR	C	R	S	3	G	D	1989		YES
Lantana camara L.	Verbenaceae	CUL	SH	N	C	L	4	G	D	1984		YES
Lantana montevidensis (Spreng.) Briq.	Verbenaceae	SA	SH	C	R	R	4	G	D	2016	BC-956053	NO
Lathyrus oleraceus Lam. subsp. oleraceus	Fabaceae	CUL	CL	C	R	R	1	A	D	2006		NO
Lathyrus tingitanus L.	Fabaceae	ME	AF	I	R	C	3	A	D	2002	BC-865388	NO
Lepidium didymum L.	Brassicaceae	SA	AF	N	C	C	2	T	A	1950	BC-907544	NO
Leucaena leucocephala (Lam.) de Wit subsp. glabrata (Rose) Zarate	Fabaceae	SA	TR	N	R	R	4	G	D	2010		YES
Ligustrum lucidum W.T. Aiton	Oleaceae	AS	TR	I	C	L	3	G	D	1992	BC-968437	YES
Lonicera fragrantissima Lindl. & Paxton	Caprifoliaceae	AS	SH	N	C	R	4	G	D	2010	BC-907517	YES
Lonicera japonica Thunb.	Caprifoliaceae	AS	CL	I	C	C	3	G	D	1961		YES
Lunaria annua L. subsp. annua	Brassicaceae	ME	PF	N	R	C	2	G	D	1950		NO
Malus domestica (Suckow) Borkh.	Rosaceae	CUL	TR	C	R	C	1	A	D	2010		YES
Medicago arborea L.	Fabaceae	ME	TR	C	C	L	2	G	D	1929		YES
Medicago sativa L.	Fabaceae	CUL	PF	N	C	C	1	A	D	1961		NO
Melia azedarach L.	Meliaceae	AS	TR	C	R	S	3	G	D	2017		YES
Melissa officinalis L.	Lamiaceae	ME	PF	N	R	C	1	G	D	2002		NO
Melomphis arabica (L.) Raf.	Asparagaceae	ME	BU	C	R	S	2	G	D	2002	BC-906957	YES
Mentha × piperita L.	Lamiaceae	CUL	PF	N	R (?)	R	3	G	D	2010		NO
Mesembryanthemum × vascosilvae (Gideon F. Sm., E. Laguna, F. Verloove & P.P. Ferrer) L. Sáez & Aymerich	Aizoaceae	CUL	SU	N	C	L	3	G	D	2006	BC-906585	YES
Mirabilis jalapa L.	Nyctaginaceae	SA	PF	N	C	C	2	G	D	1989		YES
Morus alba L.	Moraceae	AS	TR	N	C	L	2	G	D	2010	BC-956031, BC-956041	YES
Morus kagayamae Koidz.	Moraceae	AS	TR	C	C	R	4	G	D	2017	BC-973263	NO
Myoporum laetum G. Forst.	Scrophulariaceae	AU	TR	N	R	L	4	G	D	2006	BC-956020	YES
Nassella neesiana (Trin. & Rupr.) Barkworth	Poaceae	SA	PG	N	R	C	3	T	A	2010		NO
Nassella tenuissima (Trin.) Barkworth	Poaceae	NA,SA	PG	N	R	R	4	G	D	2012		YES
Nephrolepis cordifolia (L.) C.Presl	Davalliaceae	AS, AU, SA	PF	N	R	R	4	G	D	2017	BC-990559	NO
Nicandra physalodes (L.) Gaertn.	Solanaceae	SA	AF	C	R	R	2	G	D	2016	BC-956038	NO
Nicotiana glauca Graham	Solanaceae	SA	TR	N	C	L	2	G	D	2004		YES
Nonea lutea (Desr.) Rchb. ex DC.	Boraginaceae	WP	AF	C	R	R	4	G	D	2018		NO
Nothoscordum × borbonicum Kunth	Amaryllidaceae	SA	BU	N	R	C	2	G	D	2001	BC-866862	NO
Nothoscordum nudicaule (Lehm.) Guagl.	Amaryllidaceae	SA	BU	C	R	R	3	G	D	2016	BC-958311, BC-973086, BC-990560	NO
Oenothera biennis L.	Onagraceae	NA	PF	I	R	C	2	G	D	2006		NO
Oenothera rosea Aiton	Onagraceae	SA	PF	N	R	C	2	T	A	1980		NO
Onobrychis viciifolia Scop.	Fabaceae	WP	PF	N	R	C	2	A	D	2005	BC-906752	NO
Ononis mitissima L.	Fabaceae	ME	AF	N	R	R	4	T	A	2007	BC-870338	NO
Opuntia elatior Mill.	Cactaceae	SA	SU	C	R	R	4	G	D	2017		NO
Opuntia engelmannii Salm-Dyck ex Engelm. subsp. lindheimeri (Engelm.) U. Guzmán & Mandujano var. linguiformis (Griffiths) B.D. Parfitt & Pinkava	Cactaceae	NA	SU	N	R	S	4	G	D	2010		YES
Opuntia ficus-indica (L.) Mill. [incl. Opuntia maxima Mill.]	Cactaceae	NA	SU	I	C	C	2	A	D	1920-1930		YES
Opuntia leucotricha DC.	Cactaceae	NA	SU	C	R	S	4	G	D	2016	BC-958313	YES
Opuntia monacantha Haw.	Cactaceae	SA	SU	N	C	R	3	G	D	2008	BC-958316	NO
Opuntia puberula Pfeiff	Cactaceae	NA	SU	N	R	R	4	G	D	2016	BC-958003, BC-956036	NO
Opuntia stricta (Haw.) Haw.	Cactaceae	NA	SU	I	R	L	2	G	D	2010		NO
Oxalis articulata Savigny	Oxalidaceae	SA	PF	N	C	C	3	G	D	1989		NO
Oxalis bowiei Aiton ex G. Don	Oxalidaceae	CA	PF	C	C	R	4	G	D	2001	BC-908230	NO
Oxalis latifolia Kunth	Oxalidaceae	NA,SA	PF	N	C	C	2	G	D	1989		NO
Oxalis pes-caprae L.	Oxalidaceae	CA	PF	N	C	C	2	G	D	1989		NO
Oxalis vallicola (Rose) R. Knuth	Oxalidaceae	NA	PF	N	R	C	3	T	A	2001	BC-865838	NO
Pandorea jasminoides (Lindl.) K.Schum.	Bignoniaceae	AU	TR	C	R	R	4	G	D	2017	BC-969047, BCN 143183	YES
Paraserianthes lophantha (Willd.) I.C. Nielsen	Fabaceae	AU	TR	N	C	R	4	G	D	2016	BC-956032	YES
Parkinsonia aculeata L.	Fabaceae	SA	TR	N	R	S	4	G	D	2010		YES
Parthenocissus inserta (A. Kerner) Fritsch	Vitaceae	NA	CL	I	R (?)	C	3	G	D	2010	BC-907547	YES
Paspalum dilatatum Poir.	Poaceae	SA	PG	I	C	C	2	T	A	1979		NO
Paspalum distichum L. subsp. distichum	Poaceae	SA	PG	I	C	C	2	T	A	1906		NO
Paspalum saurae (Parodi) Parodi	Poaceae	SA	PG	N	R (?)	R	4	T	A	2001	BC-908407	NO
Paspalum vaginatum Sw.	Poaceae	SA	PG	I	R	C	3	T	A	1907	BC-66271	NO
Petasites pyrenaicus (L.) G. López	Asteraceae	ME	PF	N	R	C	2	G	D	2002		NO
Phalaris canariensis L.	Poaceae	ME	AG	N	R	C	2	A	D	2010		NO
Phoenix canariensis Chabaud	Arecaceae	AF	TR	C	C	S	2	G	D	2010		YES
Phoenix dactylifera L.	Arecaceae	ME	TR	C	C	S	3	G	D	2010		YES
Phyla nodiflora (L.) Greene	Verbenaceae	NA,SA	PF	N	R	R	3	G	D	1919	BC-906935	NO
Phyllostachys aurea Rivière & C. Rivière	Poaceae	AS	PG	N	R	S	3	G	D	2016	BC-956042, BC-969039	YES
Phymosia umbellata (Cav.) Kearney	Malvaceae	NA	TR	C	R	R	4	G	D	2010		YES
Phytolacca americana L.	Phytolaccaceae	NA	PF	I	C	C	2	G	D	1989		YES
Phytolacca dioica L.	Phytolaccaceae	SA	TR	C	C	R	4	G	D	2010		YES
Pinus nigra J.F. Arnold subsp. nigra	Pinaceae	WP	TR	C	R	C	3	F	D	2010		YES
Pittosporum tobira (Thunb). W.T. Aiton	Pittosporaceae	AS	TR	N	C	L	3	G	D	2004		YES
Platanus × acerifolia (Aiton) Willd.	Platanaceae	ME	TR	N	R	S	2	G	D	2006		YES
Plumbago auriculata Lam.	Plumbaginaceae	CA	CL	N	C	S	4	G	D	2010		YES
Potentilla indica (Andrews) Th. Wolf	Rosaceae	AS	PF	C	R	R	4	G	D	1999		YES
Prunus cerasifera Ehrh.	Rosaceae	WP	TR	I	C	L	3	G	D	2004	BC-958354	YES
Prunus domestica L.	Rosaceae	WP	TR	C	C	L	1	A	D	2016	BC-956052	NO
Prunus dulcis (Miller) D.A. Webb	Rosaceae	WP	TR	C	C	S	1	A	D	2016		YES
Prunus persica (L.) Batsch	Rosaceae	AS	TR	C	C	S	2	A	D	2006	BC-907539	YES
Ptelea trifoliata L.	Rutaceae	NA	TR	C	R	R	4	G	D	2018	BC-973488	NO
Pyracantha angustifolia (Franch.) C.K. Schneid.	Rosaceae	AS	TR	N	C (?)	L	4	G	D	2010	BC-956043	YES
Pyrus communis L.	Rosaceae	WP	TR	N	R	L	1	A	D	2004		YES
Retama monosperma (L.) Boiss.	Fabaceae	ME	TR	N	R (?)	S	4	G	D	2010		YES
Ricinus communis L.	Euphorbiaceae	AF	SH	N	C	C	2	G	D	2004		NO
Robinia pseudoacacia L.	Fabaceae	NA	TR	I	C	C	2	G	D	1989		YES
Rubia tinctorum L.	Rubiaceae	WP	PF	I	R	L	2	A	D	2002	BC pn, BCN pn	NO
Rumex cristatus DC.	Polygonaceae	ME	PF	N	C	L	4	T	A	2002		NO
Rumex lunaria L.	Polygonaceae	AF	SH	C	R	R	4	G	D	2016	BC-956039	YES
Ruscus hypophyllum L.	Asparagaceae	ME	SH	C	R	R	3	G	D	2017	BC-990453	YES
Salpichroa origanifolia (Lam.) Baill.	Solanaceae	SA	PF	N	C	S	2	G	D	1950	BC-968131, BC-975686, BCN-143490	YES
Schinus molle L.	Anacardiaceae	SA	TR	N	C	R	4	G	D	2010		YES
Senecio angulatus L. f.	Asteraceae	CA	CL	N	C	C	4	G	D	1989		YES
Senecio deltoideus Less.	Asteraceae	CA	CL	N	C	R	4	G	D	1980		YES
Senecio pseudolongifolius Sch.Bip. ex J. Calvo	Asteraceae	CA	SH	N	R	R	4	G	D	2017	BC-990449, BCN 143180	NO
Setaria parviflora (Poir.) M.Kerguelen	Poaceae	SA	PG	N	C	C	3	A	A	1982	BC-990451	NO
Sinapis alba L. subsp. alba	Brassicaceae	CUL	AF	C	C	R	2	A	D	2002		NO
Solanum chenopodioides Lam.	Solanaceae	SA	AF	N	C	C	3	T	A	2004		NO
Solanum lycopersicum L.	Solanaceae	SA	AF	N	R	C	2	A	D	2004		NO
Soleirolia soleirolii (Req.) Dandy	Urticaceae	ME	PF	N	C	S	4	G	D	2002	BC-975692	YES
Soliva sessilis Ruiz & Pav.	Asteraceae	SA	AF	N	R	R	4	T	A	2016	BC-956060	NO
Sorghum halepense (L.) Pers.	Poaceae	ME	PG	I	C	C	2	T	A	2004		NO
Spartium junceum L.	Fabaceae	ME	SH	N	C	C	2	G	D	1992	BC-968436	YES
Sporobolus indicus (L.) R. Br.	Poaceae	SA	PF	I	C	C	2	T	A	1910		NO
Styphnolobium japonicum (L.) Schott	Tamaricaceae	AS	TR	C	R	R	3	G	D	2010		YES
Symphyotrichum cf. lanceolatum (Willd.) G.L. Nesom	Asteraceae	NA	PF	N	R	L	2	G	D	1928	BC-31590, BCN-35288	NO
Symphyotrichum squamatum (Spreng.) G.L. Nesom	Asteraceae	NA	AF	I	C	C	3	T	A	1926		NO
Tamarix parviflora DC.	Tamaricaceae	ME	TR	C	R	S	4	G	D	2014	BC-940138	NO
Tara spinosa (Feuillée ex Molina) Britton & Rose	Xanthorrhoeaceae	SA	TR	C	R	R	4	G	D	2010	BC-990452, BC-907538, BCN-143182	YES
Teucrium fruticans L.	Lamiaceae	ME	SH	C	R	R	2	G	D	2004		YES
Tipuana tipu (Benth.) Kuntze	Fabaceae	SA	TR	C	R	R	4	G	D	2017		YES
Tradescantia fluminensis Vell.	Commelinaceae	SA	PF	I	C	L	3	G	D	2002		NO
Triticum aestivum L. subsp. aestivum	Poaceae	CUL	AG	C	R	S	1	A	D	2006		NO
Ulmus pumila L.	Ulmaceae	AS	TR	N	C	L	4	G	D	2004		YES
Vachellia caven (Molina) Seigler & Ebinger	Fabaceae	SA	TR	C	R	R	4	G	D	2017	BC-990561, BC-970406	YES
Vachellia karroo (Hayne) Banfi & Galasso	Fabaceae	AF	TR	N	R	R	3	G	D	2006	BC-906708, BC-907176, BC-908472, BC-968132, BC-990551	YES
Vicia villosa Roth	Fabaceae	WP	AF	C	R	S	3	A	D	2002		NO
Vitis rupestris Scheele	Vitaceae	NA	CL	N	R	C	3	A	D	2019		NO
Vitis vinifera L.	Vitaceae	CUL	CL	C	C	S	1	A	D	2004		YES
Washingtonia filifera (André) de Bary	Arecaceae	NA	TR	C	C	S	4	G	D	2004		YES
Wigandia urens (Ruiz & Pav.) Kunth	Boraginaceae	SA	SH	C	C	R	4	G	D	1986	BC-990450	YES
Xanthium orientale L.	Asteraceae	NA,SA	AF	I	C	C	3	T	A	1871	BC-612262	NO
Xanthium spinosum L.	Asteraceae	SA	AF	N	C	C	3	T	A	1908	BC-39014	NO
Yucca aloifolia L.	Asparagaceae	NA	SU	N	R	S	3	G	D	2004		YES
Yucca gigantea Lem.	Asparagaceae	SA	SU	C	R	S	4	G	D	2010		YES
Yucca gloriosa L.	Asparagaceae	NA	SU	N	R	C	3	G	D	2010		YES
